# Supplementary material for: Stenotrophomonas maltophilia Infections: A Systematic Review and Meta-Analysis of Comparative Efficacy of Available Treatments, with Critical Assessment of Novel Therapeutic Options
Source: Antibiotics (Basel). 2023 May 15;12(5):910. doi: 10.3390/antibiotics12050910 (PMC10215754; doi:10.3390/antibiotics12050910)
Supplement: Supplementary file 1 [file antibiotics-12-00910-s001.zip]

Archive with 1 entries (1 files):
- antibiotics-2372410-supplementary.pdf
